# Supplementary material for: KCNK3 Mutation Causes Altered Immune Function in Pulmonary Arterial Hypertension Patients and Mouse Models
Source: Int J Mol Sci. 2021 May 9;22(9):5014. doi: 10.3390/ijms22095014 (PMC8126011; doi:10.3390/ijms22095014)
Supplement: Supplementary file 1 [file ijms-22-05014-s001.zip]

Archive with 1 entries (1 files):
- ijms-1189402-SI.pdf
